# Supplementary material for: Effects of 31 FDA approved small-molecule kinase inhibitors on isolated rat liver mitochondria
Source: Arch Toxicol. 2016 Dec 28;91(8):2921–38. doi: 10.1007/s00204-016-1918-1 (PMC5515969; doi:10.1007/s00204-016-1918-1)
Supplement: Supplementary file 3 — Supplementary material 3 (XLSX 30 kb) [file 204_2016_1918_MOESM3_ESM.xlsx]

## Sheet: Sheet1
Lab ID	Drug name	Approval date as a new molecular entity	Cmax at µM (ng or µg/ml)	Recommended daily dose (mg/day)	DMSO stock (mM)	100 Cmax	50 Cmax	note	DILI potential (based on labeling)	Labeling for DILI	Potential for cardiotoxicity (based on labeling)	Labeling for cardiotoxicity	Pharmacological targets	RCC I at 100XCmax	RCC I at 50XCmax	RCC I at 30XCmax	RCC I at 20XCmax	RCC I at 10XCmax	RCC I at 5XCmax	RCC I at 2.5XCmax	RCC I at 1XCmax	RCC II at 100XCmax	RCC II at 50XCmax	RCC II at 30XCmax	RCC II at 20XCmax	RCC II at 10XCmax	RCC II at 5XCmax	RCC II at 2.5XCmax	RCC II at 1.0XCmax	RCC III at 100XCmax	RCC III at 50XCmax	RCC III at 30XCmax	RCC III at 20XCmax	RCC III at 10XCmax	RCC III at 5XCmax	RCC III at 2.5XCmax	RCC III at 1XCmax	RCC IV at 100XCmax	RCC IV at 50XCmax	RCC IV at 30XCmax	RCC IV at 20XCmax	RCC IV at 10XCmax	RCC IV at 5XCmax	RCC IV at 2.5XCmax	RCC IV at 1XCmax	RCC V at 100XCmax	RCC V at 50XCmax	RCC V at 30XCmax	RCC V at 20XCmax
28	imatinib mesylate	2001-05-10	2.00 (986 ng/ml)	600	200 mM	Y (200 mM)	100 mM		1	W&P: fatal DILI	1	W&P: heart failure	BCR-Abl, Kit, PDGFR	85.30±5.13*	0	0	0	0	0	0	0	0	0	0	0	0	0	0	0	0	0	0	0	0	0	0	0	0	0	0	0	0	0	0	0	0	0	0	0
27	gefitinib	2003-05-05	0.27 (122 ng/ml)	250	27 mM	Y (27 mM)	13.5 mM		1	W&P: fatal DILI	0		EGFR	0	0	0	0	0	0	0	0	0	0	0	0	0	0	0	0	0	0	0	0	0	0	0	0	0	0	0	0	0	0	0	0	0	0	0	0
26	erlotinib hydrochloride	2004-11-18	3.44 (1.48 µg/ml)	150	17.2 mM (5-fold)	not soluble	not soluble		1	W&P: fatal DILI	1	W&P: Myocardial Infarction/Ischemia	EGFR	NA	NA	NA	NA	0	0	0	0	NA	NA	NA	NA	0	0	0	0	NA	NA	NA	NA	0	0	0	0	NA	NA	NA	NA	0	0	0	0	NA	NA	NA	NA
35	sorafenib tosylate	2005-12-20	4.30 (2 µg/ml)	400	430 mM	Y (430 mM)	Y (215 mM)		1	W&P: fatal DILI	1	W&P: Cardiac Ischemia and/or Infarction; QT Interval Prolongation	B/C-Raf, B-Raf (V600E), Kit, Flt3, RET, VEGFR1/2/3, PDGFRβ	NA	NA	NA	NA	0	0	0	0	NA	NA	NA	NA	0	0	0	0	NA	NA	NA	NA	0	0	0	0	NA	NA	NA	NA	0	0	0	0	NA	NA	NA	NA
32	sunitinib malate	2006-01-26	0.12 (61.9 ng/ml)	43.75	12 mM	Y (12 mM)	X		1	BBW: fatal DILI	1	W&P: Cardiovascular events;QT Interval Prolongation and Torsade de Pointes	PDGFRα/β, VEGFR1/2/3, Kit, Flt3, CSF-1R, RET	0	0	0	0	0	0	0	0	0	0	0	0	0	0	0	0	0	0	0	0	0	0	0	0	0	0	0	0	0	0	0	0	0	0	0	0
34	dasatinib (free base)	2006-06-28	0.18 (85.8 ng/ml)	120	18 mM	Y (18 mM)	X		0		1	W&P: Cardiovascular events;QT Interval Prolongation	BCR-Abl, Src, Lck, Yes, Fyn, Kit, EphA2, PDGFRβ	0	0	0	0	0	0	0	0	0	0	0	0	0	0	0	0	0	0	0	0	0	0	0	0	0	0	0	0	0	0	0	0	0	0	0	0
29	lapatinib ditosylate monohydrate	2007-03-13	4.18 (2.43 µg/mL)	1375	418 mM	Y (418 mM)	209 mM		1	BBW: fatal DILI	1	W&P: Decreased Left Ventricular Ejection Fraction; QT Prolongation	EGFR, ErbB2	NA	NA	NA	NA	0	0	0	0	NA	NA	NA	NA	0	0	0	0	NA	NA	NA	NA	0	0	0	0	NA	NA	NA	NA	0	0	0	0	NA	NA	NA	NA
30	nilotinib	2007-10-29	4.27 (2260 ng/ml)	700	85.4 mM (20-fold)	Y (0.5%DMSO)	213.5 mM ( 0.25% DMSO)		1	W&P: ALT↑	1	BBW: QT Interval Prolongation	BCR-Abl, PDGFR, DDR1	NA	NA	NA	NA	0	0	0	0	NA	NA	NA	NA	0	0	0	0	NA	NA	NA	NA	0	0	0	0	NA	NA	NA	NA	0	0	0	0	NA	NA	NA	NA
31	pazopanib hydrochloride	2009-10-19	132.8 (58.1 µg/mL )	800	milk-like at 132.8mM (1-fold)	not soluble	not soluble	not directly soluble in cell culture medium (1-fold)	1	BBW: fatal DILI	1	W&P: QT Prolongation and Torsades de Pointes; Cardiac Dysfunction	VEGFR1/2/3, PDGFRα/β, FGFR1/3, Kit, Lck, Fms, Itk	NA	NA	NA	NA	NA	NA	NA	83.77±2.98*	NA	NA	NA	NA	NA	NA	NA	0	NA	NA	NA	NA	NA	NA	NA	0	NA	NA	NA	NA	NA	NA	NA	0	NA	NA	NA	NA
38	vandetanib	2011-04-06	1.80 (857 ng/mL)	300	60 mM	Y (180 mM, 0.3% DMSO)	90 mM (0.15% DMSO)		0		1	BBW	EGFRs, VEGFRs, RET, Brk, Tie2, EphRs, Src family kinases	65.88±7.15*	87.71±0.58*	0	0	0	0	0	0	0	0	0	0	0	0	0	0	0	0	0	0	0	0	0	0	0	0	0	0	0	0	0	0	0	0	0	0
33	vemurafenib	2011-08-17	0.13 (62 µg/ml)	960	13 mM	Y (13 mM)	X		1	W&P: functional hepatic impairment	1	W&P: QT Prolongation	A/B/C-Raf, B-Raf (V600E), SRMS, ACK1, MAP4K5, FGR	0	0	0	0	0	0	0	0	0	0	0	0	0	0	0	0	0	0	0	0	0	0	0	0	0	0	0	0	0	0	0	0	0	0	0	0
25	crizotinib	2011-08-26	0.91 (411 ng/mL)	500	45 mM	Y (90 mM, 0.2% DMSO)	45 mM		1	W&P: fatal DILI	1	W&P: QT Interval Prolongation; Bradycardia	ALK, c-Met (HGFR), ROS, MST1R	60.51±8.90*	71.46±4.28*	76.48±2.18*	86.52±2.70*	0	0	0	0	0	0	0	0	0	0	0	0	0	0	0	0	0	0	0	0	0	0	0	0	0	0	0	0	0	0	0	0
37	ruxolitinib phosphate	2011-11-16	1.2 (368 ng/ml)	25	120 mM	Y (120 mM)	Y (60 mM)		0		0		JAK1/2	0	0	0	0	0	0	0	0	0	0	0	0	0	0	0	0	0	0	0	0	0	0	0	0	0	0	0	0	0	0	0	0	0	0	0	0
22	axitinib	2012-01-27	0.07 (27.8 ng/ml)	10	7 mM	Y (7 mM)	Y (3.5 mM)		1	W&P: ALT↑	1	W&P: Cardiac Failure	VEGFR1/2/3, PDGFRβ	0	0	0	0	0	0	0	0	0	0	0	0	0	0	0	0	0	0	0	0	0	0	0	0	0	0	0	0	0	0	0	0	0	0	0	0
23	bosutinib	2012-09-04	0.38 (200 ng/mL)	500	38 mM	Y (38 mM)	19 mM		1	W&P: ALT↑	0		BCR-Abl, Src, Lyn, Hck	88.03±3.01*	0	0	0	0	0	0	0	0	0	0	0	0	0	0	0	0	0	0	0	0	0	0	0	0	0	0	0	0	0	0	0	0	0	0	0
20	regorafenib	2012-09-27	8.08 (3.9 μg/mL)	160	404 mM	808 mM	404 mM	808 mM will precipitate	1	BBW: fatal DILI	1	W&P: Cardiac Ischemia and Infarction	VEGFR1/2/3, BCR-Abl, B-Raf, B-Raf(V600E), Kit, PDGFRα/β, RET, FGFR1/2, Tie2, Eph2A	NA	NA	NA	NA	0	0	0	0	NA	NA	NA	NA	83.50±2.91*	0	0	0	NA	NA	NA	NA	0	0	0	0	NA	NA	NA	NA	0	0	0	0	NA	NA	NA	NA
65	tofacitinib citrate	2012-11-06	0.089 (45.1 ng/mL)	10	9 mM	9 mM	4.5 mM		1	W&P: ALT↑	0		JAK1/3	0	0	0	0	0	0	0	0	0	0	0	0	0	0	0	0	0	0	0	0	0	0	0	0	0	0	0	0	0	0	0	0	0	0	0	0
43	cabozantinib malate	2012-11-29	2.58 (1640 ng/ml)	100	258 mM	Y (258 mM)	Y (129mM)		0		0		RET, Met, VEGFR1/2/3, Kit, TrkB, Flt3, Axl, Tie2	NA	NA	80.97±2.99*	0	0	0	0	0	NA	NA	79.26±6.01*	0	0	0	0	0	NA	NA	0	0	0	0	0	0	NA	NA	0	0	0	0	0	0	NA	NA	0	0
42	ponatinib	2012-12-14	0.14 (73 ng/mL)	45	14 mM	Y (14 mM)	X		1	BBW: fatal DILI	1	BBW: Heart Failure	BCR-Abl, BCR-Abl T315I, VEGFR, PDGFR, FGFR, EphR, Src family kinases, Kit, RET, Tie2, Flt3	0	0	0	0	0	0	0	0	0	0	0	0	0	0	0	0	0	0	0	0	0	0	0	0	0	0	0	0	0	0	0	0	0	0	0	0
39	trametinib	2013-05-29	0.04 (22.2 ng/ml)	2	4 mM	Y (4 mM)	2 mM		0		1	W&P: Cardiomyopathy	MEK1/2	0	0	0	0	0	0	0	0	0	0	0	0	0	0	0	0	0	0	0	0	0	0	0	0	0	0	0	0	0	0	0	0	0	0	0	0
41	dabrafenib	2013-05-29	2.84 (1,478 ng/mL)	300	284 mM	Y (284 mM)	Y (142 mM)		0		1	W&P: Cardiomyopathy	B-Raf	0	0	0	0	0	0	0	0	0	0	0	0	0	0	0	0	0	0	0	0	0	0	0	0	0	0	0	0	0	0	0	0	0	0	0	0
36	afatinib dimaleate	2013-07-12	0.04 (25.2 ng/ml)	40	4 mM	Y (4 mM)	X		1	W&P: ALT↑	0		EGFR, ErbB2, ErbB4	0	0	0	0	0	0	0	0	0	0	0	0	0	0	0	0	0	0	0	0	0	0	0	0	0	0	0	0	0	0	0	0	0	0	0	0
50	ibrutinib	2014-02-12	0.37 (164 ng/ml)	490	37 mM	Y (37 mM)	X		0		1	W&P: Atrial Fibrillation	Bruton's kinase	0	0	0	0	0	0	0	0	0	0	0	0	0	0	0	0	0	0	0	0	0	0	0	0	0	0	0	0	0	0	0	0	0	0	0	0
51	ceritinib	2014-04-29	1.81 (1010 ng/ml)	750	90.5 mM	Y (90.5 mM, 0.2% DMSO)	Y (90.5 mM)		1	W&P: ALT↑	1	W&P:QT Interval Prolongation; Bradycardia	ALK, IGF-1R, InsR, ROS1	63.74±13.12*	0	0	0	0	0	0	0	69.91±10.00*	0	0	0	0	0	0	0	68.48±6.59*	0	0	0	0	0	0	0	71.46±7.39*	82.33±3.68*	0	0	0	0	0	0	34.25±2.09*	71.23±9.65*	0	0
60	idelalisib	2014-07-23	4.64 (1927 ng/ml)	300	232 mM	464 mM	232 mM	464 mM will precipitate	1	BBW: fatal DILI	0		PI3Kδ kinase	0	0	0	0	0	0	0	0	0	0	0	0	0	0	0	0	0	0	0	0	0	0	0	0	0	0	0	0	0	0	0	0	0	0	0	0
61	nintedanib	2014-10-15	0.06 (34.9 ng/ml)	300	6mM	6 mM	3 mM		1	W&P: ALT↑	0		FGFR1/2/3, PDGFRα/β, VEGFR1/2/3, Flt3	0	0	0	0	0	0	0	0	0	0	0	0	0	0	0	0	0	0	0	0	0	0	0	0	0	0	0	0	0	0	0	0	0	0	0	0
62	palbociclib hydrochloride	2015-02-03	0.24 (116 ng/ml)	125	12 mM	24 mM	12 mM	100X will precipitate	0		0		CDK4/6	0	0	0	0	0	0	0	0	0	0	0	0	0	0	0	0	0	0	0	0	0	0	0	0	0	0	0	0	0	0	0	0	0	0	0	0
63	lenvatinib	2015-02-13	0.68 (291 ng/ml)	24	68 mM	68 mM	34 mM		1	W&P: fatal DILI	1	W&P: Cardiac Dysfunction; QT Interval Prolongation	VEGFRs, FGFRs, PDGFR, Kit, RET	0	0	0	0	0	0	0	0	0	0	0	0	0	0	0	0	0	0	0	0	0	0	0	0	0	0	0	0	0	0	0	0	0	0	0	0
57	cobimetinib	2015-11-10	0.51 (273 ng/mL)	60	51mM	51mM	25.5 mM		1	W&P: ALT↑	1	W&P: Cardiomyopathy	MEK	0	0	0	0	0	0	0	0	0	0	0	0	0	0	0	0	0	0	0	0	0	0	0	0	0	0	0	0	0	0	0	0	0	0	0	0
49	osimertinib mesylate	2015-11-13	0.5	80	25 mM	50 mM	25 mM	50 mM will precipitate	0		1	W&P: QTc Interval Prolongation; Cardiomyopathy	EGFR T970M	0	0	0	0	0	0	0	0	0	0	0	0	0	0	0	0	0	0	0	0	0	0	0	0	0	0	0	0	0	0	0	0	0	0	0	0
69	alectinib	2015-12-11	1.37 (665 ng/mL)	1200	9 mM (6-fold)	not soluble	not soluble		1	W&P: ALT↑	1	W&P: Bradycardia	ALK and RET	NA	NA	NA	89.39±2.98*	0	0	0	0	NA	NA	NA	0	0	0	0	0	NA	NA	NA	0	0	0	0	0	NA	NA	NA	0	0	0	0	0	NA	NA	NA	0
	Note:
	The 6 drugs with a black box warning for hepatotoxicity are highlighted in red.
	In column J, 1 and 0 indicate that the drug is DILI positive and negative, respectively, according to their labeling.
	In columns N, the targets information is from http://www.brimr.org/PKI/PKIs.htm and https://dailymed.nlm.nih.gov/dailymed/index.cfm
	In columns O to DN, 0 indicates that the drug had no effects (negative); * indicates the data are means and standard derivations from three batches of mitochondria isolated from three rats and p<0.05 as compared to DMSO treated samples. For RCC, respiration, and ROS, DMSO treated samples were set as 1. For MMP and swelling, the data are the difference in signal between KI and DMSO treated samples…
	NA: Solubility issue either in DMSO or in the reaction buffer (some drugs are easily soluble in DMSO, but become insoluble when added to the reaction buffer and therefore not feasible to test)
	BBW: black box warning; W&P: Warnings and Precautions
[truncated: 68 more columns]
