# Supplementary material for: Effects of 31 FDA approved small-molecule kinase inhibitors on isolated rat liver mitochondria
Source: Arch Toxicol. 2016 Dec 28;91(8):2921–38. doi: 10.1007/s00204-016-1918-1 (PMC5515969; doi:10.1007/s00204-016-1918-1)
Supplement: Supplementary file 4 — Supplementary material 4 (XLSX 14 kb) [file 204_2016_1918_MOESM4_ESM.xlsx]

## Sheet: Sheet1
Based on data from intact mitochondria				Based on data from intact mitochondria and submitochondrial particles				Based on daily dose and Cmax
100X Cmax	DILI Positive (19)	DILI Negative (9)		100X Cmax	DILI Positive (21)	DILI Negative (9)			DILI Positive (22)	DILI Negative (9)
Mitotoxicity Postive	10	5		Mitotoxicity Postive	13	5		Dose ≥ 100 mg/day	15	6
Mitotoxicity Negative	9	4		Mitotoxicity Negative	8	4		Dose <100 mg/day	7	3
	Positive predicitve value	66.6667			Positive predicitve value	72.2222			Positive predicitve value	71.4286
	Negative predicitve value	30.7692			Negative predicitve value	33.3333			Negative predicitve value	30
	Sensitivity	52.6316			Sensitivity	61.9048			Sensitivity	68.1818
	Specificity	44.4444			Specificity	44.4444			Specificity	33.3333
exclude 3 drugs :26, 30, 69				exclude 1 drug :30
50X Cmax	DILI Positive (19)	DILI Negative (9)		50X Cmax	DILI Positive (21)	DILI Negative (9)			DILI Positive (22)	DILI Negative (9)
Mitotoxicity Postive	9	4		Mitotoxicity Postive	11	5		Cmax ≥ 1.1 µM	10	4
Mitotoxicity Negative	10	5		Mitotoxicity Negative	10	4		Cmax < 1.1 µM	12	5
	Positive predicitve value	69.2308			Positive predicitve value	68.75			Positive predicitve value	71.4286
	Negative predicitve value	33.3333			Negative predicitve value	28.5714			Negative predicitve value	29.4118
	Sensitivity	47.3684			Sensitivity	52.381			Sensitivity	45.4545
	Specificity	55.5556			Specificity	44.4444			Specificity	55.5556
exclude 3 drugs :26, 30, 69				exclude 1 drug :30
30X Cmax	DILI Positive (19)	DILI Negative (9)		30X Cmax	DILI Positive (21)	DILI Negative (9)
Mitotoxicity Postive	8	4		Mitotoxicity Postive	10	4
Mitotoxicity Negative	11	5		Mitotoxicity Negative	11	5
	Positive predicitve value	66.6667			Positive predicitve value	71.4286
	Negative predicitve value	31.25			Negative predicitve value	31.25
	Sensitivity	42.1053			Sensitivity	47.619
	Specificity	55.5556			Specificity	55.5556
exclude 3 drugs :26, 30, 69				exclude 1 drug :30
20X Cmax	DILI Positive (20)	DILI Negative (9)		20X Cmax	DILI Positive (21)	DILI Negative (9)
Mitotoxicity Postive	5	3		Mitotoxicity Postive	7	3
Mitotoxicity Negative	15	6		Mitotoxicity Negative	14	6
	Positive predicitve value	62.5			Positive predicitve value	70
	Negative predicitve value	28.5714			Negative predicitve value	30
	Sensitivity	25			Sensitivity	33.3333
	Specificity	66.6667			Specificity	66.6667
exclude2 drugs :26,30				exclude 1 drug :30
10X Cmax	DILI Positive (22)	DILI Negative (9)		10X Cmax	DILI Positive (22)	DILI Negative (9)
Mitotoxicity Postive	4	2		Mitotoxicity Postive	5	2
Mitotoxicity Negative	18	7		Mitotoxicity Negative	17	7
	Positive predicitve value	66.6667			Positive predicitve value	71.4286
	Negative predicitve value	28			Negative predicitve value	29.1667
	Sensitivity	18.1818			Sensitivity	22.7273
	Specificity	77.7778			Specificity	77.7778
5X Cmax	DILI Positive (22)	DILI Negative (9)		5X Cmax	DILI Positive (22)	DILI Negative (9)
Mitotoxicity Postive	3	1		Mitotoxicity Postive	3	1
Mitotoxicity Negative	19	8		Mitotoxicity Negative	19	8
	Positive predicitve value	75			Positive predicitve value	75
	Negative predicitve value	29.6296			Negative predicitve value	29.6296
	Sensitivity	13.6364			Sensitivity	13.6364
	Specificity	88.8889			Specificity	88.8889
2.5X Cmax	DILI Positive (22)	DILI Negative (9)		2.5X Cmax	DILI Positive (22)	DILI Negative (9)
Mitotoxicity Postive	3	0		Mitotoxicity Postive	3	0
Mitotoxicity Negative	19	9		Mitotoxicity Negative	19	9
	Positive predicitve value	100			Positive predicitve value	100
	Negative predicitve value	32.1429			Negative predicitve value	32.1429
	Sensitivity	13.6364			Sensitivity	13.6364
	Specificity	100			Specificity	100
1X Cmax	DILI Positive (22)	DILI Negative (9)		1X Cmax	DILI Positive (22)	DILI Negative (9)
Mitotoxicity Postive	3	0		Mitotoxicity Postive	3	0
Mitotoxicity Negative	19	9		Mitotoxicity Negative	19	9
	Positive predicitve value	100			Positive predicitve value	100
	Negative predicitve value	32.1429			Negative predicitve value	32.1429
	Sensitivity	13.6364			Sensitivity	13.6364
	Specificity	100			Specificity	100
